# Supplementary material for: Exploring the Clinical and Genetic Landscape of Angelman Syndrome: Patient-Reported Insights from an Italian Registry
Source: J Clin Med. 2024 Jun 16;13(12):3520. doi: 10.3390/jcm13123520 (PMC11204522; doi:10.3390/jcm13123520)
Supplement: Supplementary file 1 [file jcm-13-03520-s001.zip]

Archive with 1 entries (1 files):
- jcm-3018651-supplementary.pdf
